# Supplementary material for: Development and Characterization of Innovative Multidrug Nanoformulation for Cardiac Therapy
Source: Materials (Basel). 2023 Feb 22;16(5):1812. doi: 10.3390/ma16051812 (PMC10003764; doi:10.3390/ma16051812)
Supplement: Supplementary file 1 [file materials-16-01812-s001.zip]

Archive with 1 entries (1 files):
- materials-2158663-supplementary.pdf
